# Supplementary material for: Rab7a is an enhancer of TPC2 activity regulating melanoma progression through modulation of the GSK3β/β-Catenin/MITF-axis
Source: Nat Commun. 2024 Nov 19;15:10008. doi: 10.1038/s41467-024-54324-9 (PMC11576762; doi:10.1038/s41467-024-54324-9)
Supplement: Supplementary file 3 — Supplementary Data 1 [file 41467_2024_54324_MOESM3_ESM.xlsx]

## Sheet: Oligonucleotides
		Oligonucleotides
		Sequences:	Source:	ID:
		hHPRT qPCR:	This paper
		fw: 5’- TGGCGTCGTGATTAGTGATG‑3’, rev: 5’‑AACACCCTTTCCAAATCCTCA-3
		hEMC-7 qPCR: fw: 5’-AAAGGAGGTAGTCAGGCCG-3’, rev: 5’-GTTGCTTCACACGGTTTTCCA-3’	This paper
		hRab7a qPCR: fw: 5’-TGACTGCCCCCAACACATTC-3’, rev: 5’-TCCGTGCAATCGTCTGGAAC-3’	This paper
		hRab7b qPCR: fw: 5’-CCTCCCTCCTTCACCAATA-3’, rev: 5’-CAGTGTGGTCTGGTATTCCTCA-3’	This paper
		hTPCN1 qPCR::5’-TCC CAAAGCGCTGAGATTAC-3’, rev: 5’-TCTGGTTTGAGCTCCCTTTC-3’	This paper
		hTPCN2 qPCR: fw: 5’-GTACCCCTCTTGTGTGGACG-3’, rev: 5’-GGCCCTGACAGTGACAACTT‑3’	This paper
		mHprt qPCR: fw: 5’‑GCTCGAGATGTCATGAAGGAGAT‑3’, rev: 5’‑AAAGAACTTATAGCCCCCCTTGA‑3’	This paper
		mRab7 qPCR: fw: 5’‑AGCCACAATAGGAGCGGACT‑3’, rev: 5’‑CAAGTCTGTCGTCCACCATC‑3’	This paper
		mTpc2 qPCR: fw: 5’‑TAAAGTACCGCTCCATCTACCA-3’, rev: 5’-GCAGACGTTCGAGTAATACCAG-3’	This paper
		hRab7: Exon 2 PCR Primers:	This paper
		fw: 5’‑TAGAAATCCCTGTGGCCTGG‑3’, rev: 5’‑ ACCCAACCTACCACAGAATC‑3’
		hRab7a: sgRNA A2:	This paper
		5’‑TGGGTGGTGGATCAATTGAA‑3’
		hRab7a: sgRNA B2: 5’‑GTGCACTAAGAACGCACATC‑3’	This paper
		hTPC2: Exon 3 PCR Primers:	Yuan et al., 2022	PMID: 35918320
		fw: 5’‑CACAGCCGGCATCTTTCCTT ‑3’, rev: 5’‑ TGTCCAAGAAAGTGTGCCTTGC‑3’
		hTPC2: sgRNA A: 5’-ACCCACCCGGGACCTAGAAT-3’	Yuan et al., 2022	PMID: 35918320
		hTPC2: sgRNA F: 5’-GAGCGTGGACACTCGTGACT-3’	Yuan et al., 2022	PMID: 35918320
		mRab7: Exon 2: PCR Primers:	This paper
		fw: 5’-TGTGCCCTCTCCCATCAATC-3’, rev: 5’- TCTTGCACGGACCTTCACAC-3’
		mRab7: Exon 2: PCR Primers:	This paper
		fw: 5’-TGCCCTCTCCCATCAATCAC-3’, rev: 5’-TTCTTGCACGGACCTTCACACC-3’
		mRab7 sgRNA A1: 5’-GCACAGGGCGCTCCTTAAAT-3’	This paper
		mRab7 sgRNA A2: 5’- CTAAAGGGTTCACAGGCCGG-3’	This paper
		mRab7 sgRNA A1: 5’- ATTTAAGGAGCGCCCTGTGC-3’	This paper
		mRab7 sgRNA B3: 5’- ATTCCTATACTCTACCCCAC -3’	This paper
		mTpc2: sgRNA pair 1 top: 5’-CACCGTCTACTAACAGGGCACGTGC-3’	Müller et al., 2021	PMID: 33626324
		mTpc2: sgRNA pair 1 bottom:	Müller et al., 2021	PMID: 33626324
		5’-CACCGACAGTCTTAGCCCGTGCCAA-3’
		mTpc2: sgRNA pair 2 top: 5’- CACCGACAGTCTTAGCCCGTGCCAA-3’	Müller et al., 2021	PMID: 33626324
		mTpc2: sgRNA pair 2 bottom: 5’- AAACTTGGCACGGGCTAAGACTGTC-3’	Müller et al., 2021	PMID: 33626324
		ON-TARGETplus	Dharmacon	D-00181-10-20
		Human non-targeting control pool. Sequences were as follows: duplex 1: 5’-UGGUUUACAUGUCGACUAA-3’, duplex 2: 5’-UGGUUUACAUGUUGUGUGA-3’, duplex 3: 5’-UGGUUUACAUGUUUUCUGA-3’, duplex 4: 5’-UGGUUUACAUGUUUUCCUA-3’
		ON-TARGETplus	Dharmacon	L-006508-00-0005
		Human TPCN2 siRNA -SMARTpool.
		Sequences were as follows: duplex 1: 5’-GGGAGAGGCUGACCUACUU-3’, duplex 2: 5’-GCAAACCUGGUGUCCAUUU-3’, duplex 3: 5’-GGUGGGACCUCUGCAUUGA-3’, duplex 4: 5’-GGUGGUCUACUACGUAUUU-3’
		siRNA against Rab7a:	Sigma-Aldrich	SASI_Hs01_00104357
		5’- CUGAACCUAUCAAACUGGA-3’

## Sheet: Antibodies
		Antibodies
		Reagent:	Source:	Catalogue Number:
		anti-c-myc	Santa Cruz Biotechnology	sc-40
		Anti-Mouse	Cell Signaling Technology	7076
		Anti-Rabbit	Cell Signaling Technology	7074
		anti-RFP	Proteintech	6g6
		GAPDH	Cell Signaling Technology	5174
		GSK3β	Cell Signaling Technology	9832
		MITF	Cell Signaling Technology	97800
		Rab7	Cell Signaling Technology	2094S
		Rab7	Cell Signaling Technology	9367S
		β-Catenin	Cell Signaling Technology	9562
		β-Actin	Santa Cruz Biotechnology	Sc-47778

## Sheet: Cell Lines
		Eukaryotic Cell Lines
		Reagent:	Source:	Catalogue Number/ID:
		A375	ATCC	CRL-1619
		B16F10-luc	ATCC	CRL-6475
		Caco-2	DSMZ	ACC 169
		CHL-1	ATCC	CRL-9446
		HEK293	ATCC	CRL-3216
		Hela	ATCC	CRM-CCL-2
		HepG2	DSMZ	ACC 180
		Huh-7	Japanese Collection of Research Bioresources	JCRB040
		MCF-7	DSMZ	ACC 115
		MDA-MB-231	DSMZ	ACC 732
		MNT-1	A gift from Dr. Santiago Di Pietro at the department of Biochemistry and Molecular Biology, Colorado	PMID: 33875769
			State University, Fort Collins, CO, USA
		Panc-1	DSMZ	ACC 783
		SK-BR-3	ATCC	HTB-30
		SK-MEL-103	A gift from Dr. Marisol Soengas at the Melanoma Laboratory, Molecular Pathology Programme, Centro Nacional de Investigaciones Oncológicas, Madrid, Spain	PMID: 24981740
		SK-MEL-147	A gift from Dr. Marisol Soengas at the Melanoma Laboratory, Molecular Pathology Programme, Centro Nacional de Investigaciones Oncológicas, Madrid, Spain	PMID: 24981740
		SK-MEL-19	A gift from Dr. Marisol Soengas at the Melanoma Laboratory, Molecular Pathology Programme, Centro Nacional de Investigaciones Oncológicas, Madrid, Spain	PMID: 24981740
		SK-MEL-2	ATCC	HTB-68
		SK-MEL-28	ATCC	HTB-782
		SK-MEL-29	A gift from Dr. Marisol Soengas at the Melanoma Laboratory, Molecular Pathology Programme, Centro Nacional de Investigaciones Oncológicas, Madrid, Spain	PMID: 24981740
		SK-MEL-5	ATCC	HTB-70
		SKOV3	ATCC	HTB-77
		U-87 MG	ATCC	HTB-14
		UACC-62	A gift from Dr. Marisol Soengas at the Melanoma Laboratory, Molecular Pathology Programme, Centro Nacional de Investigaciones Oncológicas, Madrid, Spain	PMID: 24981740
		Experimental models: Organisms/strains
		C57BL/6BrdCrHsd-Tyrc	Envigo	85
